# Supplementary material for: Replisome loading reduces chromatin motion independent of DNA synthesis
Source: eLife. 2023 Oct 31;12:RP87572. doi: 10.7554/eLife.87572 (PMC10617993; doi:10.7554/eLife.87572)
Supplement: Figure 5—source data 1. [file elife-87572-fig5-data1.zip]

Archive with 34 entries (24 files):
- MCM2/
- MCM2/.DS_Store
- MCM2/Rep2/
- MCM2/Rep3/
- MCM2/Rep1/
- MCM2/Rep2/.DS_Store
- MCM2/Rep2/Z3-P-MCM2 2022.11.29_16.26.35_Co/
- MCM2/Rep2/Rep2-rabmcm2cy5-6%Gel.ai
- MCM2/Rep2/Z3-MCM2-Cy3 2022.11.30_15.45.34_Fl-Green/
- MCM2/Rep3/.DS_Store
- MCM2/Rep3/cdc45 mcm2 rfc2 2022.08.02_12.05.31_Fl/
- MCM2/Rep3/Rep3-rabmcm2cy5-6%Gel.ai
- MCM2/Rep3/cdc45 mcm2 rfc2 ponceau 2022.08.01_13.30.26_Co/
- MCM2/Rep1/.DS_Store
- MCM2/Rep1/G4-mcmcy5-h2a1c5-0.5 2022.11.19_16.58.26_Fl-Red/
- MCM2/Rep1/Rep1-polDCy3-rabmcm2cy5_rabH2A1Cy5-6%Gel.ai
- MCM2/Rep1/P-G4-PolDMCM2-mH2A1 2022.11.18_14.36.44_Co/
- MCM2/Rep2/Z3-P-MCM2 2022.11.29_16.26.35_Co/Z3-P-MCM2 2022.11.29_16.26.35_Co.tif
- MCM2/Rep2/Z3-P-MCM2 2022.11.29_16.26.35_Co/Z3-P-MCM2 2022.11.29_16.26.35_Co.jpg
- MCM2/Rep2/Z3-MCM2-Cy3 2022.11.30_15.45.34_Fl-Green/Z3-MCM2-Cy3 2022.11.30_15.45.34_Fl-Green.tif
- MCM2/Rep2/Z3-MCM2-Cy3 2022.11.30_15.45.34_Fl-Green/Z3-MCM2-Cy3 2022.11.30_15.45.34_Fl-Green-Marker.jpg
- MCM2/Rep2/Z3-MCM2-Cy3 2022.11.30_15.45.34_Fl-Green/Z3-MCM2-Cy3 2022.11.30_15.45.34_Fl-Green+Marker.jpg
- MCM2/Rep2/Z3-MCM2-Cy3 2022.11.30_15.45.34_Fl-Green/Z3-MCM2-Cy3 2022.11.30_15.45.34_Fl-Green-Marker.tif
- MCM2/Rep3/cdc45 mcm2 rfc2 2022.08.02_12.05.31_Fl/cdc45 mcm2 rfc2 2022.08.02_12.05.31_Fl-Red.tif
- MCM2/Rep3/cdc45 mcm2 rfc2 2022.08.02_12.05.31_Fl/cdc45 mcm2 rfc2 2022.08.02_12.05.31_Fl.jpg
- MCM2/Rep3/cdc45 mcm2 rfc2 2022.08.02_12.05.31_Fl/cdc45 mcm2 rfc2 2022.08.02_12.05.31_Fl-Green.tif
- MCM2/Rep3/cdc45 mcm2 rfc2 ponceau 2022.08.01_13.30.26_Co/cdc45 mcm2 rfc2 ponceau 2022.08.01_13.30.26_Co.tif
- MCM2/Rep3/cdc45 mcm2 rfc2 ponceau 2022.08.01_13.30.26_Co/cdc45 mcm2 rfc2 ponceau 2022.08.01_13.30.26_Co.jpg
- MCM2/Rep1/G4-mcmcy5-h2a1c5-0.5 2022.11.19_16.58.26_Fl-Red/G4-mcmcy5-h2a1c5-0.5 2022.11.19_16.58.26_Fl-Red-Marker.jpg
- MCM2/Rep1/G4-mcmcy5-h2a1c5-0.5 2022.11.19_16.58.26_Fl-Red/G4-mcmcy5-h2a1c5-0.5 2022.11.19_16.58.26_Fl-Red+Marker.jpg
- MCM2/Rep1/G4-mcmcy5-h2a1c5-0.5 2022.11.19_16.58.26_Fl-Red/G4-mcmcy5-h2a1c5-0.5 2022.11.19_16.58.26_Fl-Red.tif
- MCM2/Rep1/G4-mcmcy5-h2a1c5-0.5 2022.11.19_16.58.26_Fl-Red/G4-mcmcy5-h2a1c5-0.5 2022.11.19_16.58.26_Fl-Red-Marker.tif
- MCM2/Rep1/P-G4-PolDMCM2-mH2A1 2022.11.18_14.36.44_Co/P-G4-PolDMCM2-mH2A1 2022.11.18_14.36.44_Co.jpg
- MCM2/Rep1/P-G4-PolDMCM2-mH2A1 2022.11.18_14.36.44_Co/P-G4-PolDMCM2-mH2A1 2022.11.18_14.36.44_Co.tif
