# Supplementary material for: Replisome loading reduces chromatin motion independent of DNA synthesis
Source: eLife. 2023 Oct 31;12:RP87572. doi: 10.7554/eLife.87572 (PMC10617993; doi:10.7554/eLife.87572)
Supplement: Figure 5—source data 2. [file elife-87572-fig5-data2.zip]

Archive with 38 entries (26 files):
- mH2A1/
- mH2A1/.DS_Store
- mH2A1/Rep2/
- mH2A1/Rep3/
- mH2A1/Rep1/
- mH2A1/Rep2/.DS_Store
- mH2A1/Rep2/G4-mcmcy5-h2a1c5-0.5 2022.11.19_16.58.26_Fl-Red/
- mH2A1/Rep2/Rep2_rabH2A1Cy5-10%Gel.ai
- mH2A1/Rep2/C-G4-mcm2-h2a1 2022.11.21_10.58.43_Co/
- mH2A1/Rep2/P-G4-PolDMCM2-mH2A1 2022.11.18_14.36.44_Co/
- mH2A1/Rep3/Rep3-H3Cy3-10%Gel.ai
- mH2A1/Rep3/H3Cy5 tubcy3+PCNACy3 2022.07.21_11.24.45_Fl/
- mH2A1/Rep1/.DS_Store
- mH2A1/Rep1/Rep1-rabH2A1Cy5-10%Gel.ai
- mH2A1/Rep1/G1-mTubCy3-rabH2A1Cy5-12%Gel-Firstprobe/
- mH2A1/Rep2/G4-mcmcy5-h2a1c5-0.5 2022.11.19_16.58.26_Fl-Red/G4-mcmcy5-h2a1c5-0.5 2022.11.19_16.58.26_Fl-Red-Marker.jpg
- mH2A1/Rep2/G4-mcmcy5-h2a1c5-0.5 2022.11.19_16.58.26_Fl-Red/G4-mcmcy5-h2a1c5-0.5 2022.11.19_16.58.26_Fl-Red+Marker.jpg
- mH2A1/Rep2/G4-mcmcy5-h2a1c5-0.5 2022.11.19_16.58.26_Fl-Red/G4-mcmcy5-h2a1c5-0.5 2022.11.19_16.58.26_Fl-Red.tif
- mH2A1/Rep2/G4-mcmcy5-h2a1c5-0.5 2022.11.19_16.58.26_Fl-Red/G4-mcmcy5-h2a1c5-0.5 2022.11.19_16.58.26_Fl-Red-Marker.tif
- mH2A1/Rep2/C-G4-mcm2-h2a1 2022.11.21_10.58.43_Co/C-G4-mcm2-h2a1 2022.11.21_10.58.43_Co.tif
- mH2A1/Rep2/C-G4-mcm2-h2a1 2022.11.21_10.58.43_Co/C-G4-mcm2-h2a1 2022.11.21_10.58.43_Co.jpg
- mH2A1/Rep2/P-G4-PolDMCM2-mH2A1 2022.11.18_14.36.44_Co/P-G4-PolDMCM2-mH2A1 2022.11.18_14.36.44_Co.jpg
- mH2A1/Rep2/P-G4-PolDMCM2-mH2A1 2022.11.18_14.36.44_Co/P-G4-PolDMCM2-mH2A1 2022.11.18_14.36.44_Co.tif
- mH2A1/Rep3/H3Cy5 tubcy3+PCNACy3 2022.07.21_11.24.45_Fl/H3Cy5 tubcy3+PCNACy3 2022.07.21_11.24.45_Fl.jpg
- mH2A1/Rep3/H3Cy5 tubcy3+PCNACy3 2022.07.21_11.24.45_Fl/H3Cy5 tubcy3+PCNACy3 2022.07.21_11.24.45_Fl-Red.tif
- mH2A1/Rep3/H3Cy5 tubcy3+PCNACy3 2022.07.21_11.24.45_Fl/H3Cy5 tubcy3+PCNACy3 2022.07.21_11.24.45_Fl-Green.tif
- mH2A1/Rep1/G1-mTubCy3-rabH2A1Cy5-12%Gel-Firstprobe/P-G1-mtub-rbHis-12% 2022.11.10_17.32.55_Co/
- mH2A1/Rep1/G1-mTubCy3-rabH2A1Cy5-12%Gel-Firstprobe/.DS_Store
- mH2A1/Rep1/G1-mTubCy3-rabH2A1Cy5-12%Gel-Firstprobe/C-G1-tub-h2a1 2022.11.11_16.40.07_Co/
- mH2A1/Rep1/G1-mTubCy3-rabH2A1Cy5-12%Gel-Firstprobe/G1-rH2a1Cy5-1s-12% 2022.11.11_12.15.37_Fl-Red/
- mH2A1/Rep1/G1-mTubCy3-rabH2A1Cy5-12%Gel-Firstprobe/P-G1-mtub-rbHis-12% 2022.11.10_17.32.55_Co/P-G1-mtub-rbHis-12% 2022.11.10_17.32.55_Co.tif
- mH2A1/Rep1/G1-mTubCy3-rabH2A1Cy5-12%Gel-Firstprobe/P-G1-mtub-rbHis-12% 2022.11.10_17.32.55_Co/P-G1-mtub-rbHis-12% 2022.11.10_17.32.55_Co.jpg
- mH2A1/Rep1/G1-mTubCy3-rabH2A1Cy5-12%Gel-Firstprobe/C-G1-tub-h2a1 2022.11.11_16.40.07_Co/C-G1-tub-h2a1 2022.11.11_16.40.07_Co.jpg
- mH2A1/Rep1/G1-mTubCy3-rabH2A1Cy5-12%Gel-Firstprobe/C-G1-tub-h2a1 2022.11.11_16.40.07_Co/C-G1-tub-h2a1 2022.11.11_16.40.07_Co.tif
- mH2A1/Rep1/G1-mTubCy3-rabH2A1Cy5-12%Gel-Firstprobe/G1-rH2a1Cy5-1s-12% 2022.11.11_12.15.37_Fl-Red/G1-rH2a1Cy5-1s-12% 2022.11.11_12.15.37_Fl-Red-Marker.tif
- mH2A1/Rep1/G1-mTubCy3-rabH2A1Cy5-12%Gel-Firstprobe/G1-rH2a1Cy5-1s-12% 2022.11.11_12.15.37_Fl-Red/G1-rH2a1Cy5-1s-12% 2022.11.11_12.15.37_Fl-Red.tif
- mH2A1/Rep1/G1-mTubCy3-rabH2A1Cy5-12%Gel-Firstprobe/G1-rH2a1Cy5-1s-12% 2022.11.11_12.15.37_Fl-Red/G1-rH2a1Cy5-1s-12% 2022.11.11_12.15.37_Fl-Red-Marker.jpg
- mH2A1/Rep1/G1-mTubCy3-rabH2A1Cy5-12%Gel-Firstprobe/G1-rH2a1Cy5-1s-12% 2022.11.11_12.15.37_Fl-Red/G1-rH2a1Cy5-1s-12% 2022.11.11_12.15.37_Fl-Red+Marker.jpg
