# Supplementary material for: Replisome loading reduces chromatin motion independent of DNA synthesis
Source: eLife. 2023 Oct 31;12:RP87572. doi: 10.7554/eLife.87572 (PMC10617993; doi:10.7554/eLife.87572)
Supplement: Figure 5—source data 3. [file elife-87572-fig5-data3.zip]

Archive with 43 entries (31 files):
- PCNA/
- PCNA/.DS_Store
- PCNA/Rep2/
- PCNA/Rep3/
- PCNA/Rep1/
- PCNA/Rep2/wb pcnatub fraction 2022.07.19_12.42.02_Fl-Green/
- PCNA/Rep2/wb pcnatub fraction2 2022.07.19_12.18.47_Fl-Green/
- PCNA/Rep2/.DS_Store
- __MACOSX/PCNA/Rep2/._.DS_Store
- PCNA/Rep2/AK E1 E2 E3 Ctr HU Aph 2022.07.18_14.54.42_Co/
- PCNA/Rep2/Rep2-mPCNACy3_tubcy3-rabH2A1Cy5-15%Gel.ai
- PCNA/Rep3/.DS_Store
- __MACOSX/PCNA/Rep3/._.DS_Store
- PCNA/Rep3/Rep3-mPCNACy3-10%Gel.ai
- PCNA/Rep3/Z1-PCNA-Cy3 2022.11.30_15.25.02_Fl-Green/
- PCNA/Rep3/Z1-P-PCNA 2022.11.29_16.38.38_Co/
- PCNA/Rep1/.DS_Store
- PCNA/Rep1/Rep1-mPCNACy3-rabH2A1Cy5-10%Gel.ai
- PCNA/Rep1/G2-mPCNACy3-rabH2A1Cy5-10%Gel-Firstprobe/
- PCNA/Rep2/wb pcnatub fraction 2022.07.19_12.42.02_Fl-Green/wb pcnatub fraction 2022.07.19_12.42.02_Fl-Green.tif
- PCNA/Rep2/wb pcnatub fraction 2022.07.19_12.42.02_Fl-Green/wb pcnatub fraction 2022.07.19_12.42.02_Fl-Green.jpg
- PCNA/Rep2/wb pcnatub fraction 2022.07.19_12.42.02_Fl-Green/ewb pcnatub fraction 2022.07.19_12.42.02_Fl-Green.tif
- PCNA/Rep2/wb pcnatub fraction2 2022.07.19_12.18.47_Fl-Green/wb pcnatub fraction2 2022.07.19_12.18.47_Fl-Green-Marker.jpg
- PCNA/Rep2/wb pcnatub fraction2 2022.07.19_12.18.47_Fl-Green/wb pcnatub fraction2 2022.07.19_12.18.47_Fl-Green.tif
- PCNA/Rep2/wb pcnatub fraction2 2022.07.19_12.18.47_Fl-Green/wb pcnatub fraction2 2022.07.19_12.18.47_Fl-Green+Marker.jpg
- PCNA/Rep2/wb pcnatub fraction2 2022.07.19_12.18.47_Fl-Green/wb pcnatub fraction2 2022.07.19_12.18.47_Fl-Green-Marker.tif
- PCNA/Rep2/AK E1 E2 E3 Ctr HU Aph 2022.07.18_14.54.42_Co/AK E1 E2 E3 Ctr HU Aph 2022.07.18_14.54.42_Co.tif
- PCNA/Rep2/AK E1 E2 E3 Ctr HU Aph 2022.07.18_14.54.42_Co/AK E1 E2 E3 Ctr HU Aph 2022.07.18_14.54.42_Co.jpg
- PCNA/Rep3/Z1-PCNA-Cy3 2022.11.30_15.25.02_Fl-Green/Z1-PCNA-Cy3 2022.11.30_15.25.02_Fl-Green-Marker.tif
- PCNA/Rep3/Z1-PCNA-Cy3 2022.11.30_15.25.02_Fl-Green/Z1-PCNA-Cy3 2022.11.30_15.25.02_Fl-Green-Marker.jpg
- PCNA/Rep3/Z1-PCNA-Cy3 2022.11.30_15.25.02_Fl-Green/Z1-PCNA-Cy3 2022.11.30_15.30.25_Fl-Green+Marker.tif
- PCNA/Rep3/Z1-PCNA-Cy3 2022.11.30_15.25.02_Fl-Green/Z1-PCNA-Cy3 2022.11.30_15.25.02_Fl-Green+Marker.jpg
- PCNA/Rep3/Z1-PCNA-Cy3 2022.11.30_15.25.02_Fl-Green/Z1-PCNA-Cy3 2022.11.30_15.25.02_Fl-Green.tif
- PCNA/Rep3/Z1-P-PCNA 2022.11.29_16.38.38_Co/Z1-P-PCNA 2022.11.29_16.38.38_Co.tif
- PCNA/Rep3/Z1-P-PCNA 2022.11.29_16.38.38_Co/Z1-P-PCNA 2022.11.29_16.38.38_Co.jpg
- PCNA/Rep1/G2-mPCNACy3-rabH2A1Cy5-10%Gel-Firstprobe/.DS_Store
- PCNA/Rep1/G2-mPCNACy3-rabH2A1Cy5-10%Gel-Firstprobe/G2-PCNACy3-H2a1Cy5 2022.11.11_16.24.04_Fl/
- PCNA/Rep1/G2-mPCNACy3-rabH2A1Cy5-10%Gel-Firstprobe/P-G2-mPCNA-rbHis-10% 2022.11.10_17.28.08_Co/
- PCNA/Rep1/G2-mPCNACy3-rabH2A1Cy5-10%Gel-Firstprobe/G2-PCNACy3-H2a1Cy5 2022.11.11_16.24.04_Fl/G2-PCNACy3-H2a1Cy5 2022.11.11_16.24.04_Fl-Red.tif
- PCNA/Rep1/G2-mPCNACy3-rabH2A1Cy5-10%Gel-Firstprobe/G2-PCNACy3-H2a1Cy5 2022.11.11_16.24.04_Fl/G2-PCNACy3-H2a1Cy5 2022.11.11_16.24.04_Fl-Green.tif
- PCNA/Rep1/G2-mPCNACy3-rabH2A1Cy5-10%Gel-Firstprobe/G2-PCNACy3-H2a1Cy5 2022.11.11_16.24.04_Fl/G2-PCNACy3-H2a1Cy5 2022.11.11_16.24.04_Fl.jpg
- PCNA/Rep1/G2-mPCNACy3-rabH2A1Cy5-10%Gel-Firstprobe/P-G2-mPCNA-rbHis-10% 2022.11.10_17.28.08_Co/P-G2-mPCNA-rbHis-10% 2022.11.10_17.28.08_Co.jpg
- PCNA/Rep1/G2-mPCNACy3-rabH2A1Cy5-10%Gel-Firstprobe/P-G2-mPCNA-rbHis-10% 2022.11.10_17.28.08_Co/P-G2-mPCNA-rbHis-10% 2022.11.10_17.28.08_Co.tif
