# Supplementary material for: Replisome loading reduces chromatin motion independent of DNA synthesis
Source: eLife. 2023 Oct 31;12:RP87572. doi: 10.7554/eLife.87572 (PMC10617993; doi:10.7554/eLife.87572)
Supplement: Figure 5—source data 4. [file elife-87572-fig5-data4.zip]

Archive with 30 entries (22 files):
- PolA/
- PolA/.DS_Store
- PolA/Rep2/
- PolA/Rep1/
- PolA/Rep2/Z6-C-polE,A 2022.12.04_15.39.05_Co/
- PolA/Rep2/.DS_Store
- PolA/Rep2/Rep2-mPolACy5-STK1-6%Gel.ai
- PolA/Rep2/Z6-polA-Cy5 2022.12.01_17.13.37_Fl-Red/
- PolA/Rep2/Z6-P-PolE 2022.11.29_16.31.32_Co/
- PolA/Rep1/.DS_Store
- __MACOSX/PolA/Rep1/._.DS_Store
- PolA/Rep1/gel1-2 6% pon mk 2022.08.16_14.38.33_Co/
- PolA/Rep1/Rep1-mPolACy5-SJK-6%Gel.ai
- PolA/Rep1/AK MCM2 PolE,A Lig1 2022.07.28_12.24.23_Fl/
- PolA/Rep2/Z6-C-polE,A 2022.12.04_15.39.05_Co/Z6-C-polE,A 2022.12.04_15.39.05_Co.jpg
- PolA/Rep2/Z6-C-polE,A 2022.12.04_15.39.05_Co/Z6-C-polE,A 2022.12.04_15.39.05_Co.tif
- PolA/Rep2/Z6-polA-Cy5 2022.12.01_17.13.37_Fl-Red/Z6-polA-Cy5 2022.12.01_17.13.37_Fl-Red-Marker.jpg
- PolA/Rep2/Z6-polA-Cy5 2022.12.01_17.13.37_Fl-Red/Z6-polA-Cy5 2022.12.01_17.13.37_Fl-Red.tif
- PolA/Rep2/Z6-polA-Cy5 2022.12.01_17.13.37_Fl-Red/Z6-polA-Cy5 2022.12.01_17.13.37_Fl-Red+Marker.jpg
- PolA/Rep2/Z6-polA-Cy5 2022.12.01_17.13.37_Fl-Red/newZ6-polA-Cy5 2022.12.01_17.13.37_Fl-Red.tif
- PolA/Rep2/Z6-polA-Cy5 2022.12.01_17.13.37_Fl-Red/Z6-polA-Cy5 2022.12.01_17.13.37_Fl-Red-Marker.tif
- PolA/Rep2/Z6-P-PolE 2022.11.29_16.31.32_Co/Z6-P-PolE 2022.11.29_16.31.32_Co.tif
- PolA/Rep2/Z6-P-PolE 2022.11.29_16.31.32_Co/Z6-P-PolE 2022.11.29_16.31.32_Co.jpg
- PolA/Rep1/gel1-2 6% pon mk 2022.08.16_14.38.33_Co/gel1-2 6% pon mk 2022.08.16_14.38.33_Co.tif
- PolA/Rep1/gel1-2 6% pon mk 2022.08.16_14.38.33_Co/gel1-2 6% pon mk 2022.08.16_14.38.33_Co.jpg
- PolA/Rep1/AK MCM2 PolE,A Lig1 2022.07.28_12.24.23_Fl/AK MCM2 PolE,A Lig1 2022.07.28_12.24.23_Fl-Green.tif
- PolA/Rep1/AK MCM2 PolE,A Lig1 2022.07.28_12.24.23_Fl/AK MCM2 PolE,A Lig1 2022.07.28_12.24.23_Fl-Red.tif
- PolA/Rep1/AK MCM2 PolE,A Lig1 2022.07.28_12.24.23_Fl/AK MCM2 PolE,A Lig1 2022.07.28_12.24.23_Fl.jpg
- PolA/Rep1/AK MCM2 PolE,A Lig1 2022.07.28_12.24.23_Fl/AK MCM2 PolE,A Lig1 2022.07.28_12.24.23_Fl-Red.png
- PolA/Rep1/AK MCM2 PolE,A Lig1 2022.07.28_12.24.23_Fl/AK MCM2 PolE,A Lig1 2022.07.28_12.24.23_Fl-Blue.tif
