# Supplementary material for: Replisome loading reduces chromatin motion independent of DNA synthesis
Source: eLife. 2023 Oct 31;12:RP87572. doi: 10.7554/eLife.87572 (PMC10617993; doi:10.7554/eLife.87572)
Supplement: Figure 5—source data 5. [file elife-87572-fig5-data5.zip]

Archive with 31 entries (22 files):
- POLD/
- POLD/.DS_Store
- POLD/Rep2/
- POLD/Rep1/
- POLD/Rep2/Rep2-polDCy3-6%Gel.ai
- POLD/Rep2/.DS_Store
- __MACOSX/POLD/Rep2/._.DS_Store
- POLD/Rep2/Z5-C-polD 2022.12.04_15.40.56_Co/
- POLD/Rep2/polD z5 bf reprobe 2022.12.14_12.49.33_Fl/
- POLD/Rep2/Z5-P-PolD 2022.11.29_16.28.37_Co/
- POLD/Rep1/.DS_Store
- POLD/Rep1/G4-polDcy3-8s 2022.11.19_17.00.32_Fl-Green/
- POLD/Rep1/C-G4-mcm2-h2a1 2022.11.21_10.58.43_Co/
- POLD/Rep1/Rep1-polDCy3-rabmcm2cy5_rabH2A1Cy5-6%Gel-Firstprobe.ai
- POLD/Rep1/P-G4-PolDMCM2-mH2A1 2022.11.18_14.36.44_Co/
- POLD/Rep2/Z5-C-polD 2022.12.04_15.40.56_Co/Z5-C-polD 2022.12.04_15.40.56_Co.jpg
- POLD/Rep2/Z5-C-polD 2022.12.04_15.40.56_Co/Z5-C-polD 2022.12.04_15.40.56_Co.tif
- POLD/Rep2/polD z5 bf reprobe 2022.12.14_12.49.33_Fl/polD z5 bf reprobe 2022.12.14_12.49.33_Fl-Blue.tif
- POLD/Rep2/polD z5 bf reprobe 2022.12.14_12.49.33_Fl/polD z5 bf reprobe 2022.12.14_12.49.33_Fl-Green.tif
- POLD/Rep2/polD z5 bf reprobe 2022.12.14_12.49.33_Fl/polD z5 bf reprobe 2022.12.14_12.49.33_Fl-Red.tif
- POLD/Rep2/polD z5 bf reprobe 2022.12.14_12.49.33_Fl/polD z5 bf reprobe 2022.12.14_12.49.33_Fl.jpg
- POLD/Rep2/Z5-P-PolD 2022.11.29_16.28.37_Co/Z5-P-PolD 2022.11.29_16.28.37_Co.jpg
- POLD/Rep2/Z5-P-PolD 2022.11.29_16.28.37_Co/Z5-P-PolD 2022.11.29_16.28.37_Co.tif
- POLD/Rep1/G4-polDcy3-8s 2022.11.19_17.00.32_Fl-Green/G4-polDcy3-8s 2022.11.19_17.00.32_Fl-Green-Marker.jpg
- POLD/Rep1/G4-polDcy3-8s 2022.11.19_17.00.32_Fl-Green/G4-polDcy3-8s 2022.11.19_17.00.32_Fl-Green.tif
- POLD/Rep1/G4-polDcy3-8s 2022.11.19_17.00.32_Fl-Green/G4-polDcy3-8s 2022.11.19_17.00.32_Fl-Green+Marker.jpg
- POLD/Rep1/G4-polDcy3-8s 2022.11.19_17.00.32_Fl-Green/G4-polDcy3-8s 2022.11.19_17.00.32_Fl-Green-Marker.tif
- POLD/Rep1/C-G4-mcm2-h2a1 2022.11.21_10.58.43_Co/C-G4-mcm2-h2a1 2022.11.21_10.58.43_Co.tif
- POLD/Rep1/C-G4-mcm2-h2a1 2022.11.21_10.58.43_Co/C-G4-mcm2-h2a1 2022.11.21_10.58.43_Co.jpg
- POLD/Rep1/P-G4-PolDMCM2-mH2A1 2022.11.18_14.36.44_Co/P-G4-PolDMCM2-mH2A1 2022.11.18_14.36.44_Co.jpg
- POLD/Rep1/P-G4-PolDMCM2-mH2A1 2022.11.18_14.36.44_Co/P-G4-PolDMCM2-mH2A1 2022.11.18_14.36.44_Co.tif
