# Supplementary material for: Replisome loading reduces chromatin motion independent of DNA synthesis
Source: eLife. 2023 Oct 31;12:RP87572. doi: 10.7554/eLife.87572 (PMC10617993; doi:10.7554/eLife.87572)
Supplement: Figure 5—source data 6. [file elife-87572-fig5-data6.zip]

Archive with 35 entries (26 files):
- POLE/
- POLE/.DS_Store
- POLE/Rep2/
- POLE/Rep3/
- POLE/Rep1/
- POLE/Rep2/.DS_Store
- POLE/Rep2/rep2-rabpolECy5-mligasecy3_-6%Gel.ai
- POLE/Rep2/6%G2-polE-120s 2022.08.17_14.57.22_Fl-Red/
- POLE/Rep3/.DS_Store
- __MACOSX/POLE/Rep3/._.DS_Store
- POLE/Rep3/polE-6%-Hu-Q1 2023.01.10_15.25.42_Fl-Green/
- POLE/Rep3/P-6%-Hu-Q1 2023.01.09_17.51.52_Co/
- POLE/Rep3/Rep3-rabpolECy3-6%Gel.ai
- POLE/Rep1/.DS_Store
- __MACOSX/POLE/Rep1/._.DS_Store
- POLE/Rep1/P-6%-Mu-Q2 2023.01.09_17.56.57_Co/
- POLE/Rep1/polE-6%-Mu-Q2 2023.01.10_15.32.27_Fl-Green/
- POLE/Rep1/Rep1-rabpolECy3-6%Gel.ai
- POLE/Rep2/6%G2-polE-120s 2022.08.17_14.57.22_Fl-Red/6%G2-polE-120s 2022.08.17_14.57.22_Fl-Red-Marker.tif
- POLE/Rep2/6%G2-polE-120s 2022.08.17_14.57.22_Fl-Red/6%G2-polE-120s 2022.08.17_14.57.22_Fl-Red.tif
- POLE/Rep2/6%G2-polE-120s 2022.08.17_14.57.22_Fl-Red/6%G2-polE-120s 2022.08.17_14.57.22_Fl-Red+Marker.jpg
- POLE/Rep2/6%G2-polE-120s 2022.08.17_14.57.22_Fl-Red/6%G2-polE-120s 2022.08.17_14.57.22_Fl-Red-Marker.jpg
- POLE/Rep3/polE-6%-Hu-Q1 2023.01.10_15.25.42_Fl-Green/polE-6%-Hu-Q1 2023.01.10_15.25.42_Fl-Green.tif
- POLE/Rep3/polE-6%-Hu-Q1 2023.01.10_15.25.42_Fl-Green/polE-6%-Hu-Q1 2023.01.10_15.25.42_Fl-Green-Marker.tif
- POLE/Rep3/polE-6%-Hu-Q1 2023.01.10_15.25.42_Fl-Green/polE-6%-Hu-Q1 2023.01.10_15.25.42_Fl-Green-Marker.jpg
- POLE/Rep3/polE-6%-Hu-Q1 2023.01.10_15.25.42_Fl-Green/polE-6%-Hu-Q1 2023.01.10_15.25.42_Fl-Green+Marker.jpg
- POLE/Rep3/P-6%-Hu-Q1 2023.01.09_17.51.52_Co/P-6%-Hu-Q1 2023.01.09_17.51.52_Co.tif
- POLE/Rep3/P-6%-Hu-Q1 2023.01.09_17.51.52_Co/P-6%-Hu-Q1 2023.01.09_17.51.52_Co.jpg
- POLE/Rep1/P-6%-Mu-Q2 2023.01.09_17.56.57_Co/P-6%-Mu-Q2 2023.01.09_17.56.57_Co.jpg
- POLE/Rep1/P-6%-Mu-Q2 2023.01.09_17.56.57_Co/P-6%-Mu-Q2 2023.01.09_17.56.57_Co.tif
- POLE/Rep1/polE-6%-Mu-Q2 2023.01.10_15.32.27_Fl-Green/polE-6%-Mu-Q2 2023.01.10_15.32.27_Fl-Green-Marker.jpg
- POLE/Rep1/polE-6%-Mu-Q2 2023.01.10_15.32.27_Fl-Green/polE-6%-Mu-Q2 2023.01.10_15.32.27_Fl-Green+Marker.jpg
- POLE/Rep1/polE-6%-Mu-Q2 2023.01.10_15.32.27_Fl-Green/polE-6%-Mu-Q2 2023.01.10_15.32.27_Fl-Green+Marker.tif
- POLE/Rep1/polE-6%-Mu-Q2 2023.01.10_15.32.27_Fl-Green/polE-6%-Mu-Q2 2023.01.10_15.32.27_Fl-Green.tif
- POLE/Rep1/polE-6%-Mu-Q2 2023.01.10_15.32.27_Fl-Green/polE-6%-Mu-Q2 2023.01.10_15.32.27_Fl-Green-Marker.tif
