# Supplementary material for: Replisome loading reduces chromatin motion independent of DNA synthesis
Source: eLife. 2023 Oct 31;12:RP87572. doi: 10.7554/eLife.87572 (PMC10617993; doi:10.7554/eLife.87572)
Supplement: Figure 5—source data 7. [file elife-87572-fig5-data7.zip]

Archive with 29 entries (21 files):
- RPA34/
- RPA34/.DS_Store
- RPA34/Rep2/
- RPA34/Rep1/
- RPA34/Rep2/.DS_Store
- __MACOSX/RPA34/Rep2/._.DS_Store
- RPA34/Rep2/P-10%-RpaPcna-E1 2023.01.17_17.08.32_Co/
- RPA34/Rep2/Rep2-RPA34Cy3-10%Gel.ai
- RPA34/Rep2/10%-Rpa34Pcna-E1 2023.01.18_15.32.22_Fl/
- RPA34/Rep1/C-10%-Hu-Q3 2023.01.10_15.41.00_Co/
- RPA34/Rep1/.DS_Store
- __MACOSX/RPA34/Rep1/._.DS_Store
- RPA34/Rep1/P-10%-RpaPcna-E1 2023.01.17_17.08.32_Co/
- RPA34/Rep1/Rep1-RPA34Cy3-10%Gel.ai
- RPA34/Rep1/E2-rpa34-10% 2023.01.18_16.01.47_Fl-Green/
- RPA34/Rep2/P-10%-RpaPcna-E1 2023.01.17_17.08.32_Co/P-10%-RpaPcna-E1 2023.01.17_17.08.32_Co.tif
- RPA34/Rep2/P-10%-RpaPcna-E1 2023.01.17_17.08.32_Co/P-10%-RpaPcna-E1 2023.01.17_17.08.32_Co.jpg
- RPA34/Rep2/10%-Rpa34Pcna-E1 2023.01.18_15.32.22_Fl/10%-Rpa34Pcna-E1 2023.01.18_15.32.22_Fl-Blue.tif
- RPA34/Rep2/10%-Rpa34Pcna-E1 2023.01.18_15.32.22_Fl/10%-Rpa34Pcna-E1 2023.01.18_15.32.22_Fl-Red.tif
- RPA34/Rep2/10%-Rpa34Pcna-E1 2023.01.18_15.32.22_Fl/10%-Rpa34Pcna-E1 2023.01.18_15.32.22_Fl-Green.tif
- RPA34/Rep2/10%-Rpa34Pcna-E1 2023.01.18_15.32.22_Fl/10%-Rpa34Pcna-E1 2023.01.18_15.32.22_Fl.jpg
- RPA34/Rep1/C-10%-Hu-Q3 2023.01.10_15.41.00_Co/C-10%-Hu-Q3 2023.01.10_15.41.00_Co.tif
- RPA34/Rep1/C-10%-Hu-Q3 2023.01.10_15.41.00_Co/C-10%-Hu-Q3 2023.01.10_15.41.00_Co.jpg
- RPA34/Rep1/P-10%-RpaPcna-E1 2023.01.17_17.08.32_Co/P-10%-RpaPcna-E1 2023.01.17_17.08.32_Co.tif
- RPA34/Rep1/P-10%-RpaPcna-E1 2023.01.17_17.08.32_Co/P-10%-RpaPcna-E1 2023.01.17_17.08.32_Co.jpg
- RPA34/Rep1/E2-rpa34-10% 2023.01.18_16.01.47_Fl-Green/E2-rpa34-10% 2023.01.18_16.01.47_Fl-Green.tif
- RPA34/Rep1/E2-rpa34-10% 2023.01.18_16.01.47_Fl-Green/E2-rpa34-10% 2023.01.18_16.01.47_Fl-Green-Marker.tif
- RPA34/Rep1/E2-rpa34-10% 2023.01.18_16.01.47_Fl-Green/E2-rpa34-10% 2023.01.18_16.01.47_Fl-Green-Marker.jpg
- RPA34/Rep1/E2-rpa34-10% 2023.01.18_16.01.47_Fl-Green/E2-rpa34-10% 2023.01.18_16.01.47_Fl-Green+Marker.jpg
