# Supplementary material for: Replisome loading reduces chromatin motion independent of DNA synthesis
Source: eLife. 2023 Oct 31;12:RP87572. doi: 10.7554/eLife.87572 (PMC10617993; doi:10.7554/eLife.87572)
Supplement: Figure 5—source data 8. [file elife-87572-fig5-data8.zip]

Archive with 23 entries (16 files):
- Tubulin/
- Tubulin/.DS_Store
- Tubulin/Rep2/
- Tubulin/Rep1/
- Tubulin/Rep2/.DS_Store
- Tubulin/Rep2/AK E1 E2 E3 Ctr HU Aph 2022.07.18_14.54.42_Co/
- Tubulin/Rep2/Rep2-mTubCy3-10%Gel.ai
- Tubulin/Rep2/AK E1 E2 E3 Ctr HU Aph 6% 2022.07.28_11.50.34_Co/
- Tubulin/Rep1/.DS_Store
- __MACOSX/Tubulin/Rep1/._.DS_Store
- Tubulin/Rep1/H3Cy5 tubcy3+PCNACy3 2022.07.21_11.24.45_Fl/
- Tubulin/Rep1/wb pcna tub h2ax 2022.07.20_11.24.26_Fl/
- Tubulin/Rep1/Rep1-H3Cy3 tubcy5+PCNACy5-15%Gel.ai
- Tubulin/Rep2/AK E1 E2 E3 Ctr HU Aph 2022.07.18_14.54.42_Co/AK E1 E2 E3 Ctr HU Aph 2022.07.18_14.54.42_Co.tif
- Tubulin/Rep2/AK E1 E2 E3 Ctr HU Aph 2022.07.18_14.54.42_Co/AK E1 E2 E3 Ctr HU Aph 2022.07.18_14.54.42_Co.jpg
- Tubulin/Rep2/AK E1 E2 E3 Ctr HU Aph 6% 2022.07.28_11.50.34_Co/AK E1 E2 E3 Ctr HU Aph 6% 2022.07.28_11.50.34_Co.jpg
- Tubulin/Rep2/AK E1 E2 E3 Ctr HU Aph 6% 2022.07.28_11.50.34_Co/AK E1 E2 E3 Ctr HU Aph 6% 2022.07.28_11.50.34_Co.tif
- Tubulin/Rep1/H3Cy5 tubcy3+PCNACy3 2022.07.21_11.24.45_Fl/H3Cy5 tubcy3+PCNACy3 2022.07.21_11.24.45_Fl.jpg
- Tubulin/Rep1/H3Cy5 tubcy3+PCNACy3 2022.07.21_11.24.45_Fl/H3Cy5 tubcy3+PCNACy3 2022.07.21_11.24.45_Fl-Red.tif
- Tubulin/Rep1/H3Cy5 tubcy3+PCNACy3 2022.07.21_11.24.45_Fl/H3Cy5 tubcy3+PCNACy3 2022.07.21_11.24.45_Fl-Green.tif
- Tubulin/Rep1/wb pcna tub h2ax 2022.07.20_11.24.26_Fl/wb pcna tub h2ax 2022.07.20_11.24.26_Fl-Green.tif
- Tubulin/Rep1/wb pcna tub h2ax 2022.07.20_11.24.26_Fl/wb pcna tub h2ax 2022.07.20_11.24.26_Fl.jpg
- Tubulin/Rep1/wb pcna tub h2ax 2022.07.20_11.24.26_Fl/wb pcna tub h2ax 2022.07.20_11.24.26_Fl-Red.tif
